# Supplementary material for: A gene-derived SNP-based high resolution linkage map of carrot including the location of QTL conditioning root and leaf anthocyanin pigmentation
Source: BMC Genomics. 2014 Dec 16;15(1):1118. doi: 10.1186/1471-2164-15-1118 (PMC4378384; doi:10.1186/1471-2164-15-1118)
Supplement: Supplementary file 6 — Additional file 6: Complete list of mapped markers per chromosome. (XLSX 40 KB) [file 12864_2014_6833_MOESM6_ESM.xlsx]

## Sheet: Ch1
Additional file 1. Complete list of mapped markers per linkage group (each LGs in a different tab)
Chromosome 1
Marker order in LG	Locus / marker(s)				Marker type*	Position (cM)
1	K0519	K1255	K0900		C	0
2	K0764				C	1.742
3	K3583				C	2.373
4	K1492				C	3.576
5	K1042	K3774			C	3.894
6	K2018				C	4.521
7	K2557				C	13.968
8	K3726	K0207			C	16.595
9	K0209				C	26.91
10	K2749				C	27.97
11	K3914	K2604			C	28.343
12	K3679				C	28.691
13	K1880				C	29.237
14	K0541				C	38.177
15	K0786				C	38.377
16	BSSR-003				C	39.492
17	K0782				C	44.498
18	K1657				C	46.507
19	K1091				C	49.71
20	K1300	K0166			C	50.33
21	K3164				C	53.913
22	K3159				C	54.965
23	K3732				C	55.465
24	K3244				C	58.079
25	K2077	K2020	K0797	K0902	C	59.649
26	K2281	K2036			C	61.425
27	K3488	K3683	K3154		C	61.864
28	K3179	K3755			C	62.06
29	K1962				C	62.143
30	K1664	K3596	K0289	K0862	C	63.012
31	K3689				C	64.352
32	K3704	K2709			C	65.076
33	K1444				C	65.394
34	K3955	K0408			C	66.143
35	K0572	K0887			C	67.005
36	GSSR97				C	67.344
37	K0037	K2495	K1841		C	68.359
38	K2689	K1319			C	68.692
39	K0284				C	69.727
40	K0818				C	70.438
41	K1697				C	71.12
42	K1934				C	71.839
43	K1964	K1353			C	75.593
44	K2189				C	75.986
45	K0189	K1021			C	76.219
46	K2530	K0282			C	76.547
47	K0282				C	76.61
48	K0354	K2014			C	77.596
49	K3671	k1949	K3793		C	79.827
50	K3402	K1524	K3715		C	81.066
51	K0028				C	81.51
52	BSSR-125				C	82.21
53	K0483				C	85.223
54	K0819				C	87.85
55	ESSR-0084	K0819			C	87.9
56	K1374	K2914	K2632	K0025	C	88.792
* C = codominant marker, D = dominant marker

## Sheet: Ch2
Additional file 1. Complete list of mapped markers per linkage group (each LGs in a different tab)
Chromosome 2
Marker order in LG	Locus / marker(s)											Marker type*	Position (cM)
1	K1006											C	0
2	K1623											C	2.845
3	K1828											C	22.313
4	K3849											C	26.806
5	K4080											C	30.38
6	K3263											C	36.829
7	K1189											C	38.201
8	K0855											C	38.721
9	K3493											C	44.767
10	K3438											C	45.586
11	K1853											C	45.769
12	K0812											C	46.776
13	K0220											C	47.059
14	K3655											C	47.293
15	K3753											C	47.751
16	K3894											C	48.205
17	K2761	K2821										C	48.25
18	K4077											C	48.471
19	K3646											C	50.511
20	K2963	K1707	K4069	K2816								C	51.808
21	K2024	K2479										C	53.076
22	K4088	K2376										C	54.093
23	K1961	K3535										C	54.328
24	K1007	K2730										C	54.976
25	K2389	K3839										C	55.172
26	K3046	K1443										C	55.541
27	K2368	K1159	K2780	K2764	K2124	K3049	K2174					C	55.82
28	K3711	K1525	K3572	K1939	K1024	K2666	K2342	K0884				C	56.02
29	K3684	K2977										C	56.345
30	K1251	K1861	K3422	K2946								C	56.956
31	K0003	K1376	K3308	K2889	K2010	K3791	K3283	K4026	K0677	K0161	K0693	C	57.254
32	K3275	K3483	K3358	K1787	K3607							C	58.506
33	K3503											C	58.764
34	K0364	K0923										C	58.891
35	K0336	K2834	K3194									C	59.185
36	K2952											C	59.656
37	K1987											C	59.845
38	K3333	K4025										C	60.416
39	K0970	K2129	K0427	K0703	K0896	K0044	K1988					C	61.79
40	K1384											C	63.71
41	K0673											C	65.17
42	K3115	K0420										C	65.479
43	K1896											C	65.793
44	K1413	K2886										C	67.487
45	K3328											C	67.787
46	K2669	K0723										C	68.543
47	K0522	K3340										C	69.295
* C = codominant marker, D = dominant marker

## Sheet: Ch3
Additional file 1. Complete list of mapped markers per linkage group (each LGs in a different tab)
Chromosome 3
Marker order in LG	Locus / marker(s)							Marker type*	Position (cM)
1	K0385	K1425						C	0
2	K1043							C	0.641
3	K0352	K1122						C	0.894
4	K2003	K3351						C	1.624
5	K0474							C	3.027
6	K1562							C	3.93
7	K3976							C	5.559
8	K1505							C	7.104
9	K3043							C	9.589
10	K2516	K0556	K1872					C	13.614
11	K3382							C	13.893
12	K3907							C	14.689
13	K3372	K2303	K3286	K3487				C	15.336
14	K3262							C	15.459
15	K0180/ESSR-0167	K1561	K3518					C	17.082
16	K3009	K0980						C	17.943
17	K3015							C	19.82
18	K2263	K0399	K1227					C	20.161
19	K1310							C	20.719
20	K3198							C	21.742
21	K3122							C	21.843
22	K2227							C	22.74
23	K2161							C	25.871
24	K0225/ESSR-0186	K2867						C	26.243
25	K2563							C	26.629
26	K4060							C	26.944
27	K2509							C	27.268
28	K1626							C	27.579
29	K1789							C	28.497
30	K3161							C	28.58
31	K0411	K3433	K3209					C	28.893
32	K3776	K0378	K1375					C	29.211
33	K1222	K3116	K0644					C	29.572
34	K2738	K3388	K0700					C	30.266
35	K3153							C	30.569
36	K4054							C	30.881
37	K1997	K2323	K3840					C	32.273
38	K0365	K0407						C	32.583
39	K3380	K3587	K2475					C	32.923
40	K1557							C	35.358
41	K0627	K3933	K0363	K2590	K0653			C	35.665
42	K2287	K0545						C	36.572
43	K0702							C	38.131
44	K2309	K0685						C	39.212
45	P4							D	41.102
46	K0372							C	47.671
47	K0790							C	48.642
48	K0419							C	49.04
49	K3710	K3926						C	53.905
50	K2446							C	54.897
51	K3033							C	56.773
52	K0643							C	58.272
53	K2682							C	58.417
54	K0149	Raa1						C	59.099
55	K1142	K2723	K0156	K1529	K1699	K3592	ESSR-034	C	59.37
56	K2710							C	59.722
57	K1323							C	60.142
58	K2901							C	60.995
59	K2026	K0840	K1203					C	62.129
60	K3172							C	63.02
61	K2463							C	63.357
62	K0857							C	63.637
63	K0592	K1912						C	64.551
64	K2278							C	64.929
65	K2519	K2483	K0008					C	65.217
66	K1141	K2167						C	65.528
67	K0237							C	66.049
69	K3811	K0206						C	66.669
70	K3349	K2947						C	66.992
71	K2712							C	74.625
72	K2075							C	74.934
73	K0847	K0558						C	75.842
74	K1597							C	76.531
75	K1349							C	79.227
76	K0696	K0243/ESSR-0087-0189	K0486	K2737				C	79.788
77	K1168							C	80.418
78	K0557							C	82.142
79	K2194	K2360	K3246	K2090				C	83.17
80	K0240							C	84.058
81	K2926							C	84.508
82	K0709							C	85.469
83	K1394	K2031	K1264	K1580	K2404	K0339		C	86.13
* C = codominant marker, D = dominant marker

## Sheet: Ch4
Additional file 1. Complete list of mapped markers per linkage group (each LGs in a different tab)
Chromosome 4
Marker order in LG	Locus / marker(s)								Marker type*	Position (cM)
1	K0623	K1206	K3742	K3844					C	0.071
2	K1909								C	0.393
3	K0288	K3223	K1191	K1000					C	1.961
4	K3305								C	2.193
5	K2943								C	2.673
6	K3326	K1342							C	2.946
7	K3977								C	3.093
8	K3436	K3278							C	3.347
9	K2037								C	3.658
10	K3983	K2621	K1766						C	3.876
11	K2369	K3455							C	4.191
12	K3442	K2722	K2800	K2990					C	4.81
13	K0714	K2588							C	5.152
14	K2964	K3272							C	5.569
15	K3458								C	6.101
16	K3954								C	6.364
17	K3633	K3864	K3932	K3061	K3191				C	6.689
18	K1679	K3013	K4076	K3534	K2486				C	6.965
19	K1901								C	7.141
20	K1048	K1905							C	7.37
21	K1618	K1790	K1488	K1403	K0463	K1974			C	7.867
22	K1429	K2496	K3188						C	8.74
23	K3979	K0350							C	8.994
24	K2935	K3249	K1761	K1617	K3724	K0321	K1521	K4019	C	9.416
25	K4042	K3416	K0297	K0842					C	9.749
26	K2571								C	9.754
27	K0440	K0435							C	10.37
28	K0362								C	10.647
29	K2146								C	11.291
30	K3870								C	11.915
31	K3660	K0792							C	12.541
32	K0628	K1659							C	13.516
33	K3365	K2422							C	13.717
34	K2691	K3851	K1509	K2522					C	14.491
35	K3175								C	14.88
36	K3070	K0670							C	15.453
37	K3687	K2254	K1837						C	16.012
38	K1377								C	16.654
39	K0837								C	18.469
40	K3591								C	19.145
41	K3873								C	20.598
42	K3257								C	21.359
43	K2741	K0204							C	22.09
44	K2096								C	22.47
45	K3845								C	24.278
46	K0866	K3264							C	25.357
47	K1481								C	30.355
48	K1913								C	38.01
49	K3255								C	54.593
50	K4071								C	56.243
51	K3971								C	58.241
52	K2306								C	69.206
* C = codominant marker, D = dominant marker

## Sheet: Ch5
Additional file 1. Complete list of mapped markers per linkage group (each LGs in a different tab)
Chromosome 5
Marker order in LG	Locus / marker(s)								Marker type*	Position (cM)
1	K2170	K1919	K0421	K3303					C	0.054
2	K3509								C	0.905
3	K1156	K2051							C	3.42
4	K3781								C	3.922
5	K4018								C	4.355
6	K3163								C	6.253
7	K1051								C	7.561
8	K3281								C	8.49
9	K3214								C	8.809
10	K3500								C	9.325
11	K2513	K2619							C	9.775
12	K0674								C	9.984
13	K0322	K0021	K1696	K2996	K0796				C	10.277
14	K1193								C	10.597
15	K3031								C	12.461
16	K3578								C	13.332
17	K3964	K3661	K3706	K1514					C	13.623
18	K3962	K3053	K2651	K2182	K2226	K0800	K3371	K3853	C	15.655
19	K2313	K3529	K1398						C	15.977
20	K3649	K3699							C	19.114
21	K2019	K2219	K0775						C	20.884
22	K0871								C	21.435
23	K0917								C	22.053
24	K0573	K0013	K0476						C	22.498
25	K1890	K2351	K1085						C	23.433
26	K2040								C	24.137
27	K0506								C	24.524
28	K3790								C	25.582
29	K0104								C	26.029
30	K4065								C	27.373
31	K3889	K0985							C	27.61
32	K2258								C	27.959
33	K2175								C	28.396
34	K4079	K0299							C	31.368
35	K0299								C	31.659
36	K0441								C	34.733
37	K0007								C	37.424
38	K1613								C	38.422
39	K1235	K2879							C	39.328
40	K1817	K0119/ESSR-0011							C	39.949
41	K0957	K2694							C	41.11
42	K2112								C	43.103
43	K0570								C	46.639
44	K0531								C	46.806
45	K2989	K0624							C	47.229
46	K2114								C	48.298
47	K1063								C	49.179
48	K1068	K1487							C	49.534
49	K0105	K3490	K0827						C	49.84
50	K1247								C	50.146
51	K0873								C	51.909
52	K1439	K2562	K1460	K1299	K1908				C	54.612
53	K2058								C	55.835
54	K0772	K0546							C	58.022
55	K0705								C	58.252
56	K2413								C	58.846
57	K0425								C	60.19
58	K1832	K2548							C	60.607
59	K3638	K1297							C	61.858
60	K1508								C	62.872
61	K0340								C	66.614
62	K2531								C	68.023
63	K0439	K1034							C	69.704
64	K1100	K1225							C	70.457
65	K1341	K1582	K2462	K0047					C	70.688
* C = codominant marker, D = dominant marker

## Sheet: Ch6
Additional file 1. Complete list of mapped markers per linkage group (each LGs in a different tab)
Chromosome 6
Marker order in LG	Locus / marker(s)													Marker type*	Position (cM)
1	K1768													C	0
2	K0264/ESSR-0080													C	2.192
3	K2520	K2585	K2288											C	9.934
4	K2419													C	11.583
5	K2882													C	15.158
6	K1989													C	15.586
7	K1102													C	15.833
8	K0103													C	18.364
9	K0497													C	19.962
10	K0579													C	23.46
11	K1700													C	24.479
12	K0140/ESSR-0073													C	28.591
13	K2581													C	31.61
14	K2582													C	33.147
15	K0542													C	34.684
16	K3691	K2930												C	36.527
17	K0290/ESSR-0183	K1229	K0320											C	37.555
18	K2388													C	39.268
19	K1778													C	40.072
20	K0102	K2082	K3624											C	41.401
21	K3138													C	41.702
22	K2662	K3006												C	42.03
23	K3981	K3334												C	42.768
24	K0507	K0212	K0646	K0740										C	43.04
25	K3863	K0910	K0266/ESSR-0136	K0715	K3959	K2064								C	43.648
26	K1516	K2909												C	43.908
27	K1559	K0815	K1953											C	44.602
28	K2829	K1369												C	44.905
29	K0543													C	45.419
30	K2430													C	46.564
31	K0447	K1087	K3464	K3718	K0281	K0160	K3403	K4050						C	46.842
32	K2321	K3966	K2120											C	47.698
33	K2028	K4036	K0601	K1224	K0024									C	48.007
34	K2617	K3415												C	48.613
35	K2521													C	49.599
36	K2494													C	49.929
37	K2874	K0890												C	50.226
38	K0890													C	50.263
39	K2555													C	50.502
40	K2125	K0738	K1435	K3973	K1549	K0809	K1106	K0293	K2474	K0763	K2857	K1534	K2864	C	50.796
41	K0959	K1947	K0111/Inv_Dc2											C	51.125
42	K0371	K1797	K1132	K0766	K3812									C	51.409
43	K1035	K1593												C	52.04
44	K3512	K2264	K2842	K0479	K2654	K2228								C	53.004
45	K1621													C	53.3
46	K1248	K0218	K1104	K1155	K2514									C	53.813
47	K0148	K1133	K0780	K4028	K2885									C	56.122
48	K2791													C	56.654
49	K0788													C	57.3
50	K0527													C	57.637
51	K0893													C	57.961
52	K1966	K0390												C	59.713
53	K3183													C	60.152
54	K3520													C	60.718
55	K0280	K2542	K2854	K2980	K1926	K2667								C	61.298
* C = codominant marker, D = dominant marker

## Sheet: Ch7
Additional file 1. Complete list of mapped markers per linkage group (each LGs in a different tab)
Chromosome 7
Marker order in LG	Locus / marker(s)									Marker type*	Position (cM)
1	K1786	K1603	K0733							C	0
2	Y2mark	K0744	K3567							C	1.324
3	K2492	K2594	K2193							C	2.086
4	K1656									C	3.352
5	K3749									C	3.353
6	K2502	K3749	K1656							C	3.435
7	K2048	K1469	K4041							C	3.577
8	Y2									C	3.682
9	K3564									C	4.947
10	K0908	K2865								C	5.148
11	K1694	K2257	K3290	K1914						C	5.468
12	K2658	K2116	K1927							C	5.787
13	K2204									C	6.31
14	K4013	K3965								C	6.626
15	K0616									C	6.946
16	K2485									C	7.241
17	K3619									C	8.212
18	K1791	K1826								C	8.859
19	K2302	K1298								C	9.499
20	K2111	K1551	K2599	K3473	K3670	K3256				C	10.138
21	K1256									C	10.743
22	K1330	K1774	K1712							C	11.119
23	K3956									C	11.818
24	K0263									C	12.945
25	K1290	K0762	K2701							C	13.254
26	K3630									C	14.027
27	K2550									C	15.648
28	K3215	K1950	K3393							C	17.056
29	K3480	K3549	K3439							C	19.479
30	K2242	K3929								C	20.211
31	K2782	K0490								C	20.733
32	K3833									C	21.079
33	K0113									C	21.408
34	K4003									C	22.436
35	K1512									C	24.068
36	K4035									C	24.76
37	K0886	K0158/ESSR-0125	K0190	K1385	K0754					C	26.612
38	K1739									C	27.108
39	K0760									C	31.273
40	K0039									C	32.208
41	K0374	K3454								C	32.532
42	K1963	K2225								C	33.118
43	K1408									C	53.605
44	K0493	K0958								C	54.322
45	K0383									C	55.649
46	K0167									C	56.335
47	K0930									C	57.555
48	K1620									C	58.898
49	K1608									C	60.661
50	K0799	K0214								C	61.927
51	K3919									C	62.575
52	K3748									C	65.519
* C = codominant marker, D = dominant marker

## Sheet: Ch8
Additional file 1. Complete list of mapped markers per linkage group (each LGs in a different tab)
Chromosome 8
Marker order in LG	Locus / marker(s)						Marker type*	Position (cM)
1	K2905	K1833	K1844	K0846	K0706	K1770	C	0.083
2	K0605						C	1.646
3	K0973	K1930					C	3.002
4	K0991	K1745					C	3.304
5	K0182	ESSR-009					C	4.239
6	K3074	K2046	K0801				C	5.645
7	K0699						C	7.347
8	K0878						C	7.664
9	K1281						C	8.405
10	K3915	K2955	K3859				C	11.24
11	K2553						C	11.57
12	K1286						C	12.866
13	K3202						C	13.18
14	K1485	K2994	K1145	K0861	K1865	K2097	C	13.631
15	K3571	K0761	K0654	K1578	K3168		C	14.113
16	K3266						C	15.04
17	K3526						C	15.681
18	K2283						C	16.372
19	K2244						C	17.136
20	K3834	K3242	K3337				C	17.723
21	K3400	K3166	K3307				C	18.394
22	K3301						C	19.434
23	K3800						C	20.507
24	K0210	K3909					C	22.965
25	K0520	K2567	K3807				C	23.653
26	K4016						C	23.958
27	K3707						C	25.331
28	K3406						C	31.525
29	K3734						C	31.882
30	K3469						C	33.284
31	K3813						C	33.997
32	K3745						C	38.303
33	K3148						C	44.05
34	K3037	K2093					C	59.002
35	K3112						C	59.322
36	K1875	K2928					C	66.51
* C = codominant marker, D = dominant marker

## Sheet: Ch9
Additional file 1. Complete list of mapped markers per linkage group (each LGs in a different tab)
Chromosome 9
Marker order in LG	Locus / marker(s)					Marker type*	Position (cM)
1	K4089	K3698	K2893			(a,h,b)	0
2	K3980	K3677	K4055			(a,h,b)	0.314
3	K3992					(a,h,b)	5.002
4	K1652	K2639				(a,h,b)	5.934
5	K0746					(a,h,b)	6.044
6	K1579					(a,h,b)	6.337
7	K1859					(a,h,b)	7.039
8	K3720					(a,h,b)	9.493
9	K3003					(a,h,b)	10.264
10	K3806					(a,h,b)	12.397
11	K3482					(a,h,b)	13.42
12	K2315					(a,h,b)	17.081
13	K2675					(a,h,b)	20.287
14	K1682					(a,h,b)	21.335
15	K3554					(a,h,b)	23.311
16	K3231	K3466				(a,h,b)	23.719
17	K3652					(a,h,b)	33.184
18	K0883	K2918				(a,h,b)	37.133
19	K2866					(a,h,b)	38.194
20	K2534					(a,h,b)	39.293
21	K2012					(a,h,b)	40.871
22	K1415					(a,h,b)	41.701
23	K3631					(a,h,b)	42.71
24	K2172					(a,h,b)	45.492
25	K1815					(a,h,b)	46.703
26	K0397	K0658				(a,h,b)	47.194
27	K3506					(a,h,b)	47.499
28	K2762	K1259	K1733			(a,h,b)	47.789
29	K1459					(a,h,b)	48.01
30	K3545	K2644	K0588	K3170	K3411	(a,h,b)	48.191
31	K3634					(a,h,b)	48.875
32	K0470	K0186				(a,h,b)	49.888
33	K3951					(a,h,b)	52.565
34	K2056					(a,h,b)	54.134
35	K0802					(a,h,b)	57.675
* C = codominant marker, D = dominant marker
