# Supplementary material for: A gene-derived SNP-based high resolution linkage map of carrot including the location of QTL conditioning root and leaf anthocyanin pigmentation
Source: BMC Genomics. 2014 Dec 16;15(1):1118. doi: 10.1186/1471-2164-15-1118 (PMC4378384; doi:10.1186/1471-2164-15-1118)
Supplement: Supplementary file 7 — Additional file 7: Allele interaction analysis for closest markers associated with QTL for anthocyanin compounds and root total pigmentation (RTPE). (XLSX 154 KB) [file 12864_2014_6833_MOESM7_ESM.xlsx]

## Sheet: RTPE
Additional file 6. Analysis of allele interactions for QTL controlling RTPE, Cy3XG, Cy3XGG, Cy3XSGG and Cy3XFGG (QTL for each trait are in a different excell tab)
RTPE

## Sheet: Cy3XG
Additional file 6. Analysis of allele interactions for QTL controlling RTPE, Cy3XG, Cy3XGG, Cy3XSGG and Cy3XFGG (QTL for each trait are in a different excell tab)
Cy3XG

## Sheet: Cy3XGG
Additional file 6. Analysis of allele interactions for QTL controlling RTPE, Cy3XG, Cy3XGG, Cy3XSGG and Cy3XFGG (QTL for each trait are in a different excell tab)
Cy3XGG

## Sheet: Cy3XSGG
Additional file 6. Analysis of allele interactions for QTL controlling RTPE, Cy3XG, Cy3XGG, Cy3XSGG and Cy3XFGG (QTL for each trait are in a different excell tab)
Cy3XSGG

## Sheet: Cy3XFGG
Additional file 6. Analysis of allele interactions for QTL controlling RTPE, Cy3XG, Cy3XGG, Cy3XSGG and Cy3XFGG (QTL for each trait are in a different excell tab)
Cy3XFGG
